# Supplementary material for: A Meta-Analysis to Estimate Prevalence of Resistance to Tetracyclines and Third Generation Cephalosporins in Enterobacteriaceae Isolated from Food Crops
Source: Antibiotics (Basel). 2022 Oct 17;11(10):1424. doi: 10.3390/antibiotics11101424 (PMC9598472; doi:10.3390/antibiotics11101424)
Supplement: Supplementary file 1 [file antibiotics-11-01424-s001.zip]

Archive with 1 entries (1 files):
- antibiotics-1916167-supplementary.pdf
